# Supplementary material for: Leptomischus hiepii, a new species of Rubiaceae from Vietnam
Source: PhytoKeys. 2020 Nov 13;166:105–15. doi: 10.3897/phytokeys.166.55731 (PMC7679348; doi:10.3897/phytokeys.166.55731)
Supplement: XML Treatment for Leptomischus hiepii [file phytokeys.166.55731-treatment1.xml]

<!DOCTYPE tp:taxon-treatment
  PUBLIC "-//TaxonX//DTD Taxonomic Treatment Publishing DTD v0 20100105//EN" "tax-treatment-NSO.dtd">
<tp:taxon-treatment xmlns:tp="http://www.plazi.org/taxpub"><tp:treatment-meta><kwd-group><label>Taxon classification</label><kwd><named-content xmlns:xlink="http://www.w3.org/1999/xlink" content-type="kingdom">Plantae</named-content></kwd><kwd><named-content xmlns:xlink="http://www.w3.org/1999/xlink" content-type="order">Gentianales</named-content></kwd><kwd><named-content xmlns:xlink="http://www.w3.org/1999/xlink" content-type="family">Rubiaceae</named-content></kwd></kwd-group><mixed-citation publication-type="journal"><person-group><name><surname>Wu</surname><given-names>Lei</given-names></name><name><surname>Averyanov</surname><given-names>Leonid V.</given-names></name><name><surname>Nguyen</surname><given-names>Khang Sinh</given-names></name><name><surname>Maisak</surname><given-names>Tatiana V.</given-names></name><name><surname>Hu</surname><given-names>Yan-Hua</given-names></name></person-group><article-title><italic><tp:taxon-name><tp:taxon-name-part taxon-name-part-type="genus" reg="Leptomischus">Leptomischus</tp:taxon-name-part> <tp:taxon-name-part taxon-name-part-type="species" reg="hiepii">hiepii</tp:taxon-name-part></tp:taxon-name></italic>, a new species of <tp:taxon-name><tp:taxon-name-part taxon-name-part-type="family">Rubiaceae</tp:taxon-name-part></tp:taxon-name> from Vietnam</article-title><source>PhytoKeys</source><day>13</day><month>11</month><year>2020</year><volume>166</volume><fpage>105</fpage><lpage>115</lpage><pub-id pub-id-type="doi">10.3897/phytokeys.166.55731</pub-id></mixed-citation></tp:treatment-meta><tp:nomenclature><tp:taxon-name><object-id xmlns:xlink="http://www.w3.org/1999/xlink" content-type="arpha" xlink:type="simple">1F04817C-65EE-521B-BE01-9216B13A2C07</object-id>
            <tp:taxon-name-part taxon-name-part-type="genus" reg="Leptomischus">Leptomischus</tp:taxon-name-part>
            <tp:taxon-name-part taxon-name-part-type="species" reg="hiepii">hiepii</tp:taxon-name-part>
            <object-id xmlns:xlink="http://www.w3.org/1999/xlink" content-type="ipni" xlink:type="simple">urn:lsid:ipni.org:names:77212876-1</object-id>
          </tp:taxon-name><tp:taxon-authority>L.Wu, K.S. Nguyen &amp; Aver.</tp:taxon-authority><tp:taxon-status xmlns:xlink="http://www.w3.org/1999/xlink" xlink:type="simple">sp. nov.</tp:taxon-status><xref ref-type="fig" rid="F1">Figs 1</xref><xref ref-type="fig" rid="F2">, 2</xref><xref ref-type="fig" rid="F3">, 3</xref><xref ref-type="table" rid="T1">, Table 1</xref></tp:nomenclature><tp:treatment-sec sec-type="diagnosis" id="SECID0EUDAE"><title>Diagnosis.</title><p>Similar to <italic><tp:taxon-name><tp:taxon-name-part taxon-name-part-type="genus" reg="Leptomischus">L.</tp:taxon-name-part> <tp:taxon-name-part taxon-name-part-type="species" reg="wallichii">wallichii</tp:taxon-name-part></tp:taxon-name></italic>, <italic><tp:taxon-name><tp:taxon-name-part taxon-name-part-type="genus" reg="Leptomischus">L.</tp:taxon-name-part> <tp:taxon-name-part taxon-name-part-type="species" reg="erianthus">erianthus</tp:taxon-name-part></tp:taxon-name></italic> and <italic><tp:taxon-name><tp:taxon-name-part taxon-name-part-type="genus" reg="Leptomischus">L.</tp:taxon-name-part> <tp:taxon-name-part taxon-name-part-type="species" reg="funingensis">funingensis</tp:taxon-name-part></tp:taxon-name></italic>, but differs mainly by its anisophyllous leaves (vs. isophyllous), stipules usually 2-lobed (vs. entire or 3-lobed), 1-flowered inflorescence (vs. several-flowered), homostylous flowers (vs. heterostylous), and corolla tubular-campanulate, 3.2–4 cm long (vs. tubular, tubular-infundibulariform or tubular-salverform, 1.4–1.6(–3) cm).</p></tp:treatment-sec><tp:treatment-sec sec-type="material" id="SECID0E2EAE"><title>Type.</title><p>Vietnam. Son La province: Muong La district, Ngoc Chien commune, Muong La Nature Reserve, around point <named-content xmlns:xlink="http://www.w3.org/1999/xlink" content-type="dwc:verbatimCoordinates" xlink:type="simple"><named-content content-type="geo-json" specific-use="{&#34;type&#34;:&#34;Point&#34;,&#34;coordinates&#34;:[104.105760,21.610320]}" id="NCID0EEFAE" xlink:type="simple">21.61032°N, 104.10576°E</named-content></named-content>, elevation 1320–1350 m a.s.l., remnants of primary evergreen broad-leaved forest along streams at base and on steep slope of sandstone mountain, lithophytic perennial herb 30–45 cm tall, in wet places, locally common, 2 March 2019, <italic>Nguyen Sinh Khang, Mai Van Duc and Lo Van Chieu, NSK 1153</italic> (holotype <named-content xmlns:xlink="http://www.w3.org/1999/xlink" content-type="dwc:institutional_code" xlink:type="simple">CSFI</named-content> [CSFI069614]; isotypes <named-content xmlns:xlink="http://www.w3.org/1999/xlink" content-type="dwc:institutional_code" xlink:type="simple">CSFI</named-content>, <abbrev xmlns:xlink="http://www.w3.org/1999/xlink" content-type="institution" xlink:title="Institute of Ecology and Biological Resource of the Vietnam Academy of Science and Technology" id="ABBRID0EVFAE" xlink:type="simple">HN</abbrev>, <named-content xmlns:xlink="http://www.w3.org/1999/xlink" content-type="dwc:institutional_code" xlink:type="simple">LE</named-content> [LE01058686, LE01058688, photo: LE01061374]).</p><fig id="F1" position="float" orientation="portrait"><object-id xmlns:xlink="http://www.w3.org/1999/xlink" content-type="doi" xlink:type="simple">10.3897/phytokeys.166.55731.figure1</object-id><object-id xmlns:xlink="http://www.w3.org/1999/xlink" content-type="arpha" xlink:type="simple">0672D5BF-BF41-526E-A9C8-6983FF6EA784</object-id><label>Figure 1.</label><caption><p><italic><tp:taxon-name><tp:taxon-name-part taxon-name-part-type="genus" reg="Leptomischus">Leptomischus</tp:taxon-name-part> <tp:taxon-name-part taxon-name-part-type="species" reg="hiepii">hiepii</tp:taxon-name-part></tp:taxon-name></italic><bold>A</bold> habit <bold>B</bold> leaf, upper portion, adaxial surface; lower portion, abaxial surface <bold>C</bold> capsule, view from above <bold>D</bold> dissected flower showing stamens and pistil. Drawn by Bi-Shan Li from the holotype in CFSI.</p></caption><graphic xmlns:xlink="http://www.w3.org/1999/xlink" xlink:href="phytokeys-166-105-g001.jpg" position="float" orientation="portrait" xlink:type="simple" id="oo_474731.jpg"><uri content-type="original_file" xlink:type="simple">https://binary.pensoft.net/fig/474731</uri></graphic></fig><fig id="F2" position="float" orientation="portrait"><object-id xmlns:xlink="http://www.w3.org/1999/xlink" content-type="doi" xlink:type="simple">10.3897/phytokeys.166.55731.figure2</object-id><object-id xmlns:xlink="http://www.w3.org/1999/xlink" content-type="arpha" xlink:type="simple">B626C2CA-CD25-5322-970C-889079462A15</object-id><label>Figure 2.</label><caption><p><italic><tp:taxon-name><tp:taxon-name-part taxon-name-part-type="genus" reg="Leptomischus">Leptomischus</tp:taxon-name-part> <tp:taxon-name-part taxon-name-part-type="species" reg="hiepii">hiepii</tp:taxon-name-part></tp:taxon-name></italic><bold>A</bold> typical habitat <bold>B, C</bold> habit <bold>D</bold> unequal leaf pair and stipules <bold>E</bold> inflorescence <bold>F</bold> flowers, view of the throat <bold>G</bold> dissected flower <bold>H</bold> calyx lobes and disc, seen from above. Photos and design by K.S. Nguyen and L. Wu.</p></caption><graphic xmlns:xlink="http://www.w3.org/1999/xlink" xlink:href="phytokeys-166-105-g002.jpg" position="float" orientation="portrait" xlink:type="simple" id="oo_474732.jpg"><uri content-type="original_file" xlink:type="simple">https://binary.pensoft.net/fig/474732</uri></graphic></fig><fig id="F3" position="float" orientation="portrait"><object-id xmlns:xlink="http://www.w3.org/1999/xlink" content-type="doi" xlink:type="simple">10.3897/phytokeys.166.55731.figure3</object-id><object-id xmlns:xlink="http://www.w3.org/1999/xlink" content-type="arpha" xlink:type="simple">F2D70832-8584-5392-AF98-F36DC379C1D5</object-id><label>Figure 3.</label><caption><p><italic><tp:taxon-name><tp:taxon-name-part taxon-name-part-type="genus" reg="Leptomischus">Leptomischus</tp:taxon-name-part> <tp:taxon-name-part taxon-name-part-type="species" reg="hiepii">hiepii</tp:taxon-name-part></tp:taxon-name></italic><bold>A</bold> longitudinally dissected ovary <bold>B</bold> transversely dissected ovary <bold>C</bold> mature fruits and viviparous seeds <bold>D</bold> longitudinally dissected capsule <bold>E</bold> Transversely dissected capsule <bold>F</bold> seeds. Photos and design by K.S. Nguyen.</p></caption><graphic xmlns:xlink="http://www.w3.org/1999/xlink" xlink:href="phytokeys-166-105-g003.jpg" position="float" orientation="portrait" xlink:type="simple" id="oo_474733.jpg"><uri content-type="original_file" xlink:type="simple">https://binary.pensoft.net/fig/474733</uri></graphic></fig></tp:treatment-sec><tp:treatment-sec sec-type="description" id="SECID0EJJAE"><title>Description.</title><p>Perennial herb, lithophytic and occasionally terrestrial, 30–45 cm tall. Stem ascending or drooping, somewhat straight, simple or branched, terete, glabrous, green, with internodes of 6–30 mm long, 2–3 mm in diameter. Stipules persistent, glabrous, green, slightly equal to unequal, broadly to narrowly ovate, (4–)8–10(–16) × (3–)4–8(–10) mm, distally often divided up to 2/3<sup>th</sup> of their length into 2 narrowly ovate to broadly lanceolate, 3–5(–9) mm long obtuse lobes, usually bearing 2–3 longitudinal veins united at base and 3–5 lateral veins on each side. Leaves anisophyllous, glabrous on both surfaces, dark green above, paler green below, subsessile to shortly petiolate; petioles terete, 0.5–2.5 mm long, glabrous; leaf blades lanceolate to narrowly lanceolate, cuneate at base, gradually attenuate to caudate at apex, margin entire, often irregularly wavy; veins prominent on both surfaces; of a pair of leaves, the smaller one (8–)10–20(–30) × (2.5–)3–5(–8) mm, with (3–)5–7(–9) secondary veins on each side of midrib, the larger one (3–)5–9(–11) × (0.4–)0.8–1.2(–1.5) cm, with (9–)11–15(–17) secondary veins on each side of midrib. Inflorescence terminal, single-flowered; peduncle ca. 1 mm long, densely puberulent; bracts 2, subulate, 5–6 mm long, ca. 1 mm wide at base, acute, puberulent outside, glabrous inside. Flowers solitary, sessile, 6-merous, sometimes 5-merous, bisexual, homostylous. Calyx campanulate, densely puberulent outside; hypanthium obconic, 2.5–3.2 mm long, lobes triangular, acute, 2.2–4 × 1.6–2.5 mm, almost glabrous inside, ciliate along margin, somewhat recurved at anthesis. Corolla tubular-campanulate, (3.2–)3.4–3.8(–4) cm long, (1.2–)1.3–1.5(–1.7) cm in diameter at the throat, pure white, shortly densely villous outside, almost glabrous inside; corolla lobes (5–)6, triangular ovate, straight spreading or slightly recurved at anthesis, 5–8 mm × 4–7 mm, tips acute. Stamens (5–)6, filaments white, glabrous, connate with corolla tube from base to 5–6 mm below the throat, free parts terete, 1.8–2.6 mm, slightly incurved; anthers pale yellowish, oblong elliptic, 2.2–2.5 × 0.6–0.8 mm, dorsifixed, introrse. Ovary inferior, bilocular; disk glabrous, marginally convex and concave at the center; style erect, filiform, 2.5–3.2 cm long, white, glabrous; stigma dull brownish, finely papillose, 2-lobed; lobes narrowly oblong or linear, 2.5–3.5 mm long, recurved at a straight angle from the style axis, positioned 1.4–1.8 mm below the throat, slightly above anther apices. Fruit capsular, subglobose, ca. 3–4 mm in diameter, crowned by persistent calyx lobes, dehiscent through apical portion, pericarp and septum membranous, brown; placenta fleshy, brown, mushroom-shaped during anthesis then turning dark brown, woody, and broadly conoid (when dried), attached to middle of septum, distally bearing numerous seeds; seeds angled, 0.3–0.5 mm; testa reticulate or verrucous, black.</p><table-wrap id="T1" position="float" orientation="portrait"><label>Table 1.</label><caption><p>Morphological comparison of <italic><tp:taxon-name><tp:taxon-name-part taxon-name-part-type="genus" reg="Leptomischus">Leptomischus</tp:taxon-name-part> <tp:taxon-name-part taxon-name-part-type="species" reg="hiepii">hiepii</tp:taxon-name-part></tp:taxon-name></italic>, <italic><tp:taxon-name><tp:taxon-name-part taxon-name-part-type="genus" reg="Leptomischus">L.</tp:taxon-name-part> <tp:taxon-name-part taxon-name-part-type="species" reg="wallichii">wallichii</tp:taxon-name-part></tp:taxon-name></italic>, <italic><tp:taxon-name><tp:taxon-name-part taxon-name-part-type="genus" reg="Leptomischus">L.</tp:taxon-name-part> <tp:taxon-name-part taxon-name-part-type="species" reg="erianthus">erianthus</tp:taxon-name-part></tp:taxon-name></italic> and <italic><tp:taxon-name><tp:taxon-name-part taxon-name-part-type="genus" reg="Leptomischus">L.</tp:taxon-name-part> <tp:taxon-name-part taxon-name-part-type="species" reg="funingensis">funingensis</tp:taxon-name-part></tp:taxon-name></italic> (<xref ref-type="bibr" rid="B12">Lo 1993</xref>; <xref ref-type="bibr" rid="B3">Chen and Taylor 2011</xref>; <xref ref-type="bibr" rid="B9">Hareesh et al. 2017</xref>).</p></caption><table id="TID0EGSAE" rules="all"><tbody><tr><th rowspan="1" colspan="1">Characters</th><th rowspan="1" colspan="1">
                    <italic><tp:taxon-name><tp:taxon-name-part taxon-name-part-type="genus" reg="Leptomischus">L.</tp:taxon-name-part> <tp:taxon-name-part taxon-name-part-type="species" reg="hiepii">hiepii</tp:taxon-name-part></tp:taxon-name></italic>
                  </th><th rowspan="1" colspan="1">
                    <italic><tp:taxon-name><tp:taxon-name-part taxon-name-part-type="genus" reg="Leptomischus">L.</tp:taxon-name-part> <tp:taxon-name-part taxon-name-part-type="species" reg="wallichii">wallichii</tp:taxon-name-part></tp:taxon-name></italic>
                  </th><th rowspan="1" colspan="1">
                    <italic><tp:taxon-name><tp:taxon-name-part taxon-name-part-type="genus" reg="Leptomischus">L.</tp:taxon-name-part> <tp:taxon-name-part taxon-name-part-type="species" reg="erianthus">erianthus</tp:taxon-name-part></tp:taxon-name></italic>
                  </th><th rowspan="1" colspan="1">
                    <italic><tp:taxon-name><tp:taxon-name-part taxon-name-part-type="genus" reg="Leptomischus">L.</tp:taxon-name-part> <tp:taxon-name-part taxon-name-part-type="species" reg="funingensis">funingensis</tp:taxon-name-part></tp:taxon-name></italic>
                  </th></tr><tr><td rowspan="1" colspan="1">Stem</td><td rowspan="1" colspan="1">glabrous</td><td rowspan="1" colspan="1">Glabrous</td><td rowspan="1" colspan="1">densely hirsute</td><td rowspan="1" colspan="1">Pilose</td></tr><tr><td rowspan="1" colspan="1">Stipule</td><td rowspan="1" colspan="1">narrowly ovate to broadly ovate, 8–14 mm long, entire to 2-lobed</td><td rowspan="1" colspan="1">ovate to lanceolate, 7–13 mm long, 3-lobed</td><td rowspan="1" colspan="1">ovate or lanceolate, 8–9 mm long, entire</td><td rowspan="1" colspan="1">suborbicular, 4–5 mm long, entire</td></tr><tr><td rowspan="1" colspan="1">Leaves</td><td rowspan="1" colspan="1">anisophyllous, lanceolate to narrowly lanceolate, glabrous, 0.8–11 × 0.25–1.5 cm</td><td rowspan="1" colspan="1">isophyllous, oblanceolate to elliptic, glabrous, 4–12 × 0.7–1.8 cm</td><td rowspan="1" colspan="1">isophyllous, narrowly elliptic to lanceolate-elliptic, strigose to glabrescent, 4–12 × 1.5–4 cm</td><td rowspan="1" colspan="1">isophyllous, ovate, narrowly elliptic, or rarely obovate, adaxially glabrescent to pilose, abaxially villose, 8–15 × 2.5–4.5 cm</td></tr><tr><td rowspan="1" colspan="1">Inflorescence</td><td rowspan="1" colspan="1">1-flowered</td><td rowspan="1" colspan="1">capitate, several-flowered</td><td rowspan="1" colspan="1">subcapitate, several-flowered</td><td rowspan="1" colspan="1">cymose, several-flowered</td></tr><tr><td rowspan="1" colspan="1">Flower</td><td rowspan="1" colspan="1">homostylous, (5–)6-merous</td><td rowspan="1" colspan="1">unknown, 5-merous</td><td rowspan="1" colspan="1">distylous, (4–)5(–7)-merous</td><td rowspan="1" colspan="1">distylous, (4–)5(–6)-merous</td></tr><tr><td rowspan="1" colspan="1">Corolla shape</td><td rowspan="1" colspan="1">tubular-campanulate</td><td rowspan="1" colspan="1">Tubular</td><td rowspan="1" colspan="1">tubular-infundibulariform</td><td rowspan="1" colspan="1">tubular-salverform</td></tr><tr><td rowspan="1" colspan="1">Corolla tube length</td><td rowspan="1" colspan="1">3.2–4 cm</td><td rowspan="1" colspan="1">ca.1.5–3.0 cm</td><td rowspan="1" colspan="1">1.5–1.6 cm</td><td rowspan="1" colspan="1">1.4–1.6 cm</td></tr><tr><td rowspan="1" colspan="1">Anther length</td><td rowspan="1" colspan="1">2.2–2.5 mm</td><td rowspan="1" colspan="1">ca. 2 mm</td><td rowspan="1" colspan="1">2–2.5 mm</td><td rowspan="1" colspan="1">2–2.2 mm</td></tr><tr><td rowspan="1" colspan="1">Stigma length</td><td rowspan="1" colspan="1">2.5–3.5 mm</td><td rowspan="1" colspan="1">ca. 1.3–1.5 mm</td><td rowspan="1" colspan="1">3–3.5 mm</td><td rowspan="1" colspan="1">3.5–4.5 mm</td></tr></tbody></table></table-wrap></tp:treatment-sec><tp:treatment-sec sec-type="etymology" id="SECID0EGSAE"><title>Etymology.</title><p>The specific epithet honors Dr. Nguyen Tien Hiep, a famous botanist who made significant contributions to the plant taxonomy and nature conservation in Vietnam.</p></tp:treatment-sec><tp:treatment-sec sec-type="material" id="SECID0ELSAE"><title>Additional specimens examined</title><p><bold>(paratypes)</bold>. Vietnam. Son La province: Muong La district, Ngoc Chien commune, Muong La Nature Reserve, same location as type specimen, lithophytic perennial herbs bearing fleshy capsules, fruit opened by an apical operculum, 22 August 2020, <italic>Nguyen Sinh Khang &amp; Lo Van Chieu, NSK 1347</italic> (<abbrev xmlns:xlink="http://www.w3.org/1999/xlink" content-type="institution" xlink:title="Institute of Ecology and Biological Resource of the Vietnam Academy of Science and Technology" id="ABBRID0EVSAE" xlink:type="simple">HN</abbrev>).</p></tp:treatment-sec><tp:treatment-sec sec-type="habitat" id="SECID0E1SAE"><title>Habitat, phenology and conservation status.</title><p>Lithophytic or terrestrial herb growing on rocks in streams and on moist cliffs under primary and secondary evergreen broad-leaved submontane forest on sandstone at elevations of 1300–1400 m a.s.l.. The plants flower in February–March, and bear fruits in July–August. The species was observed as being very common on waterfall cliffs and in humid places; around 300–500 mature individuals occur in Muong La Nature Reserve, spread over a very limited area of approximately 2500 m<sup>2</sup>. In Muong La Nature Reserve, agricultural activities and exploitation for timber and non-timber forest products are prohibited. According to indigenous people, this species is not used as medicinal or ornamental plant, and disturbances to its existence so far have not been recorded. Numerous localities in the mountainous areas of the Hoang Lien Son range, spreading over the provinces of Lai Chau (Phong Tho, Tam Duong and Than Uyen districts) and Lao Cai (Bat Xat, Sa Pa and Van Ban districts) to Yen Bai (Tram Tau, Nghia Lo, Van Yen and Mu Cang Chai districts) and Son La (Muong La and Bac Yen districts), in north-western Vietnam and the south-western parts of Yunnan province in south-western China, fit the habitat characteristics of this new species. It is therefore expected that more populations of the species will be discovered soon if extensive field surveys are carried out in this region. At present, however, <italic><tp:taxon-name><tp:taxon-name-part taxon-name-part-type="genus" reg="Leptomischus">L.</tp:taxon-name-part> <tp:taxon-name-part taxon-name-part-type="species" reg="hiepii">hiepii</tp:taxon-name-part></tp:taxon-name></italic> can be considered as an endemic species to Son La province, and is tentatively assessed as “data deficient” (DD) in accordance with the IUCN Red list categories and criteria (2017).</p></tp:treatment-sec><tp:treatment-sec sec-type="distribution" id="SECID0ENTAE"><title>Distribution.</title><p>Endemic to north-western Vietnam (Son La province, Muong La district, Muong La Nature Reserve).</p></tp:treatment-sec><tp:treatment-sec sec-type="discussion" id="SECID0ESTAE"><title>Discussion.</title><p><italic><tp:taxon-name><tp:taxon-name-part taxon-name-part-type="genus" reg="Leptomischus">Leptomischus</tp:taxon-name-part> <tp:taxon-name-part taxon-name-part-type="species" reg="hiepii">hiepii</tp:taxon-name-part></tp:taxon-name></italic> is a very special member of the genus in several ways, and is inconsistent with most of its congeners. Typical characters of <italic><tp:taxon-name><tp:taxon-name-part taxon-name-part-type="genus" reg="Leptomischus">L.</tp:taxon-name-part> <tp:taxon-name-part taxon-name-part-type="species" reg="hiepii">hiepii</tp:taxon-name-part></tp:taxon-name></italic> are anisophyllous leaves, 1-flowered inflorescences, homostylous (5–)6-merous flowers and anthers and stigma positioned at the level of the throat of the corolla tube, while all currently known species of the genus are reported as having isophyllous leaves, several-flowered inflorescences, heterostylous 5-merous flowers, and anthers positioned much lower than the stigma or vice versa. Anisophyllous and isophyllous leaves are commonly seen in <italic><tp:taxon-name><tp:taxon-name-part taxon-name-part-type="genus" reg="Mouretia">Mouretia</tp:taxon-name-part></tp:taxon-name></italic>, <italic><tp:taxon-name><tp:taxon-name-part taxon-name-part-type="genus" reg="Mycetia">Mycetia</tp:taxon-name-part></tp:taxon-name></italic> and <italic><tp:taxon-name><tp:taxon-name-part taxon-name-part-type="genus" reg="Argostemma">Argostemma</tp:taxon-name-part></tp:taxon-name></italic> Wall. within the tribe <tp:taxon-name><tp:taxon-name-part taxon-name-part-type="genus" reg="Argostemmateae">Argostemmateae</tp:taxon-name-part></tp:taxon-name> (<xref ref-type="bibr" rid="B3">Chen and Taylor 2011</xref>). The 1-flowered inflorescence has not been recorded in <italic><tp:taxon-name><tp:taxon-name-part taxon-name-part-type="genus" reg="Leptomischus">Leptomischus</tp:taxon-name-part></tp:taxon-name></italic> but is reported in <italic><tp:taxon-name><tp:taxon-name-part taxon-name-part-type="genus" reg="Argostemma">Argostemma</tp:taxon-name-part></tp:taxon-name></italic>, e.g. in <italic><tp:taxon-name><tp:taxon-name-part taxon-name-part-type="genus" reg="Argostemma">A.</tp:taxon-name-part> <tp:taxon-name-part taxon-name-part-type="species" reg="bachmaense">bachmaense</tp:taxon-name-part></tp:taxon-name></italic> T.V.Do (<xref ref-type="bibr" rid="B5">Do et al. 2020</xref>). Homostylous flowers have hitherto not been recorded in the tribe <tp:taxon-name><tp:taxon-name-part taxon-name-part-type="genus" reg="Argostemmateae">Argostemmateae</tp:taxon-name-part></tp:taxon-name> but the rare presence of homostylous flowers in otherwise heterostylous genera is not rare in <tp:taxon-name><tp:taxon-name-part taxon-name-part-type="family">Rubiaceae</tp:taxon-name-part></tp:taxon-name> (<xref ref-type="bibr" rid="B3">Chen and Taylor 2011</xref>), e.g., homostylous flowers are reported in <italic><tp:taxon-name><tp:taxon-name-part taxon-name-part-type="genus" reg="Mussaenda">Mussaenda</tp:taxon-name-part> <tp:taxon-name-part taxon-name-part-type="species" reg="campanulata">campanulata</tp:taxon-name-part></tp:taxon-name></italic> T.T.Duan &amp; D.X.Zhang (<xref ref-type="bibr" rid="B7">Duan et al. 2016</xref>) and <italic><tp:taxon-name><tp:taxon-name-part taxon-name-part-type="genus" reg="Ophiorrhiza">Ophiorrhiza</tp:taxon-name-part> <tp:taxon-name-part taxon-name-part-type="species" reg="longifloriformis">longifloriformis</tp:taxon-name-part></tp:taxon-name></italic> Schanzer (<xref ref-type="bibr" rid="B19">Schanzer 2005</xref>). Flower merosity is variable in the genera <italic><tp:taxon-name><tp:taxon-name-part taxon-name-part-type="genus" reg="Mycetia">Mycetia</tp:taxon-name-part></tp:taxon-name></italic>, <italic><tp:taxon-name><tp:taxon-name-part taxon-name-part-type="genus" reg="Argostemma">Argostemma</tp:taxon-name-part></tp:taxon-name></italic> (<xref ref-type="bibr" rid="B3">Chen and Taylor 2011</xref>) and <italic><tp:taxon-name><tp:taxon-name-part taxon-name-part-type="genus" reg="Leptomischus">Leptomischus</tp:taxon-name-part></tp:taxon-name></italic> as well, or even within the same inflorescence of a species such as <italic><tp:taxon-name><tp:taxon-name-part taxon-name-part-type="genus" reg="Leptomischus">L.</tp:taxon-name-part> <tp:taxon-name-part taxon-name-part-type="species" reg="erianthus">erianthus</tp:taxon-name-part></tp:taxon-name></italic> bearing 4–7-merous flowers (Fig. <xref ref-type="fig" rid="F4">4B, E</xref>). Anthers and stigma positioned at the level of the throat of the corolla tube are a common feature in homostylous flowers of <tp:taxon-name><tp:taxon-name-part taxon-name-part-type="family">Rubiaceae</tp:taxon-name-part></tp:taxon-name> and also occurs in <italic><tp:taxon-name><tp:taxon-name-part taxon-name-part-type="genus" reg="Neohymenopogon">Neohymenopogon</tp:taxon-name-part></tp:taxon-name></italic> Bennet of the tribe <tp:taxon-name><tp:taxon-name-part taxon-name-part-type="genus" reg="Argostemmateae">Argostemmateae</tp:taxon-name-part></tp:taxon-name> (<xref ref-type="bibr" rid="B3">Chen and Taylor 2011</xref>).</p><fig id="F4" position="float" orientation="portrait"><object-id xmlns:xlink="http://www.w3.org/1999/xlink" content-type="doi" xlink:type="simple">10.3897/phytokeys.166.55731.figure4</object-id><object-id xmlns:xlink="http://www.w3.org/1999/xlink" content-type="arpha" xlink:type="simple">CCE5DF0E-011B-5760-8AB6-3A59D039B666</object-id><label>Figure 4.</label><caption><p><italic><tp:taxon-name><tp:taxon-name-part taxon-name-part-type="genus" reg="Leptomischus">Leptomischus</tp:taxon-name-part> <tp:taxon-name-part taxon-name-part-type="species" reg="erianthus">erianthus</tp:taxon-name-part></tp:taxon-name></italic><bold>A</bold> habit <bold>B</bold> inflorescence <bold>C</bold> flowers <bold>D</bold> Dissected longistylous flower <bold>E</bold> dissected brevistylous flower <bold>F</bold> capsules, seen from above. <italic><tp:taxon-name><tp:taxon-name-part taxon-name-part-type="genus" reg="Leptomischus">L.</tp:taxon-name-part> <tp:taxon-name-part taxon-name-part-type="species" reg="funingensis">funingensis</tp:taxon-name-part></tp:taxon-name></italic>. <bold>G</bold> infructescence, seen from above <bold>H</bold> transversely dissected ovary <bold>I</bold> Longitudinally dissected ovary. Scale bars: 1 cm (<bold>A–G</bold>); 2 mm (<bold>H, I</bold>). Photos and design by L. Wu.</p></caption><graphic xmlns:xlink="http://www.w3.org/1999/xlink" xlink:href="phytokeys-166-105-g004.jpg" position="float" orientation="portrait" xlink:type="simple" id="oo_474734.jpg"><uri content-type="original_file" xlink:type="simple">https://binary.pensoft.net/fig/474734</uri></graphic></fig></tp:treatment-sec><ref-list><ref id="B12"><mixed-citation xmlns:xlink="http://www.w3.org/1999/xlink" xlink:type="simple"><person-group><name name-style="western"><surname>Lo</surname><given-names>HS</given-names></name></person-group> (<year>1993</year>) <article-title>A revision of the genus <italic><tp:taxon-name><tp:taxon-name-part taxon-name-part-type="genus">Leptomischus</tp:taxon-name-part></tp:taxon-name></italic> Drake.</article-title><source>Zhiwu Fenlei Xuebao</source><volume>31</volume>(<issue>3</issue>): <fpage>73</fpage>–<lpage>276</lpage>. [In Chinese]</mixed-citation></ref><ref id="B3"><mixed-citation xmlns:xlink="http://www.w3.org/1999/xlink" xlink:type="simple"><person-group><name name-style="western"><surname>Chen</surname><given-names>T</given-names></name><name name-style="western"><surname>Taylor</surname><given-names>CM</given-names></name></person-group> (<year>2011</year>) <article-title><italic><tp:taxon-name><tp:taxon-name-part taxon-name-part-type="genus">Leptomischus</tp:taxon-name-part></tp:taxon-name></italic>.</article-title> In: <person-group><name name-style="western"><surname>Wu</surname><given-names>ZY</given-names></name><name name-style="western"><surname>Hong</surname><given-names>DY</given-names></name><name name-style="western"><surname>Raven</surname><given-names>PH</given-names></name></person-group> (<role>Eds</role>) <issue-title>Flora of China.</issue-title><source>Vol. 19. Science Press, Beijing &amp; Missouri Botanical Garden Press, St. Louis</source>, <fpage>211</fpage>–<lpage>212</lpage>.</mixed-citation></ref><ref id="B9"><mixed-citation xmlns:xlink="http://www.w3.org/1999/xlink" xlink:type="simple"><person-group><name name-style="western"><surname>Hareesh</surname><given-names>VS</given-names></name><name name-style="western"><surname>Wu</surname><given-names>L</given-names></name><name name-style="western"><surname>Sabu</surname><given-names>M</given-names></name></person-group> (<year>2017</year>) <article-title><italic><tp:taxon-name><tp:taxon-name-part taxon-name-part-type="genus">Leptomischus</tp:taxon-name-part> <tp:taxon-name-part taxon-name-part-type="species">flaviflorus</tp:taxon-name-part></tp:taxon-name></italic> (<tp:taxon-name><tp:taxon-name-part taxon-name-part-type="family">Rubiaceae</tp:taxon-name-part></tp:taxon-name>), a new species from India.</article-title><source>Phytotaxa</source><volume>332</volume>(<issue>1</issue>): <fpage>88</fpage>–<lpage>92</lpage>. <ext-link xlink:type="simple" ext-link-type="doi" xlink:href="10.11646/phytotaxa.332.1.10">https://doi.org/10.11646/phytotaxa.332.1.10</ext-link></mixed-citation></ref><ref id="B5"><mixed-citation xmlns:xlink="http://www.w3.org/1999/xlink" xlink:type="simple"><person-group><name name-style="western"><surname>Do</surname><given-names>VT</given-names></name><name name-style="western"><surname>Zhe</surname><given-names>C</given-names></name><name name-style="western"><surname>Yang</surname><given-names>N</given-names></name></person-group> (<year>2020</year>) <italic><tp:taxon-name><tp:taxon-name-part taxon-name-part-type="genus">Argostemma</tp:taxon-name-part> <tp:taxon-name-part taxon-name-part-type="species">bachmaense</tp:taxon-name-part></tp:taxon-name></italic> (<tp:taxon-name><tp:taxon-name-part taxon-name-part-type="family">Rubiaceae</tp:taxon-name-part></tp:taxon-name>, <tp:taxon-name><tp:taxon-name-part taxon-name-part-type="subfamily">Rubioideae</tp:taxon-name-part></tp:taxon-name>, <tp:taxon-name><tp:taxon-name-part taxon-name-part-type="genus">Argostemmateae</tp:taxon-name-part></tp:taxon-name>), a new species from central Vietnam. Nordic Journal of Botany 38(7): e02765. <ext-link xlink:type="simple" ext-link-type="doi" xlink:href="10.1111/njb.02765">https://doi.org/10.1111/njb.02765</ext-link></mixed-citation></ref><ref id="B7"><mixed-citation xmlns:xlink="http://www.w3.org/1999/xlink" xlink:type="simple"><person-group><name name-style="western"><surname>Duan</surname><given-names>TT</given-names></name><name name-style="western"><surname>Li</surname><given-names>S</given-names></name><name name-style="western"><surname>Zhang</surname><given-names>DX</given-names></name></person-group> (<year>2016</year>) <article-title><italic><tp:taxon-name><tp:taxon-name-part taxon-name-part-type="genus">Mussaenda</tp:taxon-name-part> <tp:taxon-name-part taxon-name-part-type="species">campanulata</tp:taxon-name-part></tp:taxon-name></italic> (<tp:taxon-name><tp:taxon-name-part taxon-name-part-type="family">Rubiaceae</tp:taxon-name-part></tp:taxon-name>), a new monomorphic species from China.</article-title><source>Phytotaxa</source><volume>265</volume>(<issue>2</issue>): <fpage>164</fpage>–<lpage>168</lpage>. <ext-link xlink:type="simple" ext-link-type="doi" xlink:href="10.11646/phytotaxa.265.2.9">https://doi.org/10.11646/phytotaxa.265.2.9</ext-link></mixed-citation></ref><ref id="B19"><mixed-citation xmlns:xlink="http://www.w3.org/1999/xlink" xlink:type="simple"><person-group><name name-style="western"><surname>Schanzer</surname><given-names>IA</given-names></name></person-group> (<year>2005</year>) <article-title>Three new species of <italic><tp:taxon-name><tp:taxon-name-part taxon-name-part-type="genus">Ophiorrhiza</tp:taxon-name-part></tp:taxon-name></italic> (<tp:taxon-name><tp:taxon-name-part taxon-name-part-type="family">Rubiaceae</tp:taxon-name-part></tp:taxon-name>-<tp:taxon-name><tp:taxon-name-part taxon-name-part-type="tribe">Ophiorrhizeae</tp:taxon-name-part></tp:taxon-name>) from Thailand.</article-title><source>Thai Forest Bulletin (Botany)</source><volume>33</volume>: <fpage>161</fpage>–<lpage>170</lpage>.</mixed-citation></ref></ref-list></tp:taxon-treatment>
